# Supplementary material for: The Impact of Health and Social Care Professionals’ Education on the Quality of Serious Illness Conversations in Nursing Homes: Study Protocol of a Quality Improvement Project
Source: Int J Environ Res Public Health. 2022 Dec 30;20(1):725. doi: 10.3390/ijerph20010725 (PMC9819581; doi:10.3390/ijerph20010725)
Supplement: Supplementary file 1 [file ijerph-20-00725-s001.zip]

Archive with 1 entries (1 files):
- ijerph-2090069-supplementary.mp4
